# Supplementary material for: Gemcitabine-Vitamin E Prodrug-Loaded Micelles for Pancreatic Cancer Therapy
Source: Pharmaceutics. 2024 Jan 10;16(1):95. doi: 10.3390/pharmaceutics16010095 (PMC10819901; doi:10.3390/pharmaceutics16010095)
Supplement: Supplementary file 1 [file pharmaceutics-16-00095-s001.zip]

Archive with 1 entries (1 files):
- pharmaceutics-2794284-supplementary.pdf
